# Supplementary material for: Velvet antler water extract protects porcine oocytes from lipopolysaccharide‐induced meiotic defects
Source: Cell Prolif. 2023 Jan 3;56(7):e13392. doi: 10.1111/cpr.13392 (PMC10334282; doi:10.1111/cpr.13392)
Supplement: Supplementary file 1 — Table S1.Supplemental table. [file CPR-56-e13392-s001.xlsx]

## Sheet: Sheet1
Name	Formula	Molecular Weight
Oxazolidinone	C3 H5 N O2	87.0321
Oxalic acid	C2 H2 O4	89.9953
L-Lactic acid	C3 H6 O3	90.0316
Phosphoric acid	H3 O4 P	97.9769
3-Hydroxybutyric acid	C4 H8 O3	104.047
Uracil	C4 H4 N2 O2	112.027
Trifluoroacetic acid	C2 H F3 O2	113.993
Dihydrouracil	C4 H6 N2 O2	114.043
Maleamic acid	C4 H5 N O3	115.027
Maleic acid	C4 H4 O4	116.011
Succinic acid	C4 H6 O4	118.027
Taurine	C2 H7 N O3 S	125.015
Thymine	C5 H6 N2 O2	126.043
4-Oxoproline	C5 H7 N O3	129.043
DL-β-Leucine	C6 H13 N O2	131.095
Glutaric acid	C5 H8 O4	132.042
L-Asparagine	C4 H8 N2 O3	132.053
L-Malic acid	C4 H6 O5	134.022
L-Threonic acid	C4 H8 O5	136.038
D-Glutamine	C5 H10 N2 O3	146.069
L-Glutamic acid	C5 H9 N O4	147.053
Guanine	C5 H5 N5 O	151.049
L-Phenylalanine	C9 H11 N O2	165.079
p-CHLOROPHENYLALANINE	C9 H10 Cl N O2	199.04
Lauric acid	C12 H24 O2	200.177
O-Succinyl-L-homoserine	C8 H13 N O6	219.073
Pantothenic acid	C9 H17 N O5	219.11
Monoisobutyl phthalic acid	C12 H14 O4	222.088
Temurin	C14 H12 N2 O	224.094
Thymidine	C10 H14 N2 O5	242.089
Uridine	C9 H12 N2 O6	244.069
4-Hydroxyprolylleucine	C11 H20 N2 O4	244.141
4,5-Methoxycanthin-6-one	C15 H10 N2 O2	250.073
3-Methyluridine	C10 H14 N2 O6	258.084
Inosine	C15 H12 N2 O3	268.08
3-Oxopalmitic acid	C16 H30 O3	270.218
16-Hydroxyhexadecanoic acid	C16 H32 O3	272.234
Linoleic acid	C18 H32 O2	280.239
2'-O-Methylinosine	C11 H14 N4 O5	282.095
10,16-Dihydroxyhexadecanoic acid	C16 H32 O4	288.229
1-Methylguanosine	C11 H15 N5 O5	297.106
3-Keto stearic acid	C18 H34 O3	298.25
Ricinoleic Acid	C18 H34 O3	298.25
Methandriol	C20 H32 O2	304.239
4-Hydroxyethinylestradiol	C20 H24 O3	312.175
Levonorgestrel	C21 H28 O2	312.208
8R-HpODE	C18 H32 O4	312.229
11S-HpODE	C18 H34 O4	314.244
9,10-DiHOME	C18 H34 O4	314.244
9,10-Dihydroxystearic acid	C18 H36 O4	316.26
(±)11(12)-EET	C20 H32 O3	320.234
Docosapentaenoic acid	C22 H34 O2	330.254
Phloionolic acid	C18 H36 O5	332.255
1-(sn-Glycero-3-phospho)-1D-myo-inositol	C9 H19 O11 P	334.065
Sucrose	C12 H22 O11	342.12
Prostaglandin E2	C20 H32 O5	352.224
S-Adenosylmethioninamine	C14 H22 N6 O3 S	354.148
13,14-Dihydro Prostaglandin F1α	C20 H36 O5	356.255
TxB2	C20 H34 O6	370.234
Curacin A	C23 H35 N O S	373.245
18-Oxocortisol	C21 H28 O6	376.191
Oleandolide	C20 H34 O7	386.229
5-Hydroxybuspirone	C21 H31 N5 O3	401.24
Ascorbyl palmitate	C22 H38 O7	414.26
PC(11:0/0:0)	C19 H40 N O7 P	425.253
1-Epidactimicin	C18H36N6O6	432.27
PE(P-16:0/0:0)	C21H44NO6P	437.289
Glycoursodeoxycholic acid	C26 H43 N O5	449.312
LysoPE(0:0/16:1)	C21H42NO7P	451.268
Glycocholic acid	C26 H43 N O6	465.307
PC(P-15:0/0:0)	C23H48NO6P	465.32
LysoPE(0:0/18:2)	C23H44NO7P	477.283
PE(18:1/0:0)	C23H46NO7P	479.299
1-Heptadecanoyl-sn-glycero-3-phosphocholine	C25 H52 N O7 P	509.346
Pyrrole	C4 H5 N	67.042
Pyrrolidine	C4 H9 N	71.0732
Benzene	C6 H6	78.0467
1-Piperideine	C5 H9 N	83.0733
Betaine	C5 H11 N O2	85.0525
Phenol	C6 H6 O	94.0417
1-Vinylimidazole	C5 H6 N2	94.0529
δ-Valerolactam	C5 H9 N O	99.0682
Choline	C5 H13 N O	103.099
Styrene	C8 H8	104.062
L-Glutamine	C5 H10 N2 O3	105.042
Maleic hydrazide	C4 H4 N2 O2	112.027
Caprolactam	C6 H11 N O	113.084
Proline	C5 H9 N O2	115.063
L-Threonine	C4 H9 N O3	119.058
4-Hydroxybenzaldehyde	C7 H6 O2	122.037
Nicotinamide	C6 H6 N2 O	122.048
3-Allylcyclohexene	C9 H14	122.11
Pipecolic acid	C6 H11 N O2	129.079
heptanoic acid	C7 H14 O2	130.099
Creatine	C4 H9 N3 O2	131.069
L-Isoleucine	C6 H13 N O2	131.094
Malic acid	C5 H5 N5 O	134.023
Hypoxanthine	C5 H4 N4 O	136.038
Sulfoacetic acid	C2 H4 O5 S	139.978
Vinylacetylglycine	C6 H9 N O3	143.058
Proline betaine	C7 H13 N O2	143.095
L-Lysine	C6 H14 N2 O2	146.106
L-methionine	C5 H11 N O2 S	149.051
L-Histidine	C6 H9 N3 O2	155.07
Phosphoglycolic acid	C3 H N4 O2 P	155.983
N-Methylglutamate	C6 H11 N O4	161.069
L-Carnitine	C7 H15 N O3	161.105
3-(3,4-Dihydroxyphenyl)propanoic acid	C9 H10 O4	164.047
2-Heptylfuran	C11 H18 O	166.136
Diphenylamine	C12 H11 N	169.089
(2E)-Decenoic acid	C10 H18 O2	170.131
L-Arginine	C6 H14 N4 O2	174.112
L-Cladinpyranose	C8 H16 O4	176.105
N-Acetyl-DL-methionine	C7 H13 N O3 S	191.058
Aleprylic acid	C12 H20 O2	196.146
Acetyl-L-carnitine	C9 H17 N O4	203.116
1,3,7-Trimethyluric acid	C8 H10 N4 O3	210.075
Hexyl cinnamaldehyde	C15 H20 O	216.151
Propionylcarnitine	C10 H19 N O4	217.131
N-Acetylmannosamine	C8 H15 N O6	220.146
2-Acetamido-2-deoxyglucose	C8 H15 N O6	221.09
Methyl Jasmonate	C13 H20 O3	224.141
Butyryl-L-carnitine	C11 H21 N O4	231.147
Malonylcarnitine	C10 H17 N O6	247.106
Palmitelaidic acid	C16 H30 O2	254.225
Santalyl acetate	C17 H26 O2	262.193
Stearidonic acid	C18 H28 O2	276.209
Pinolenic acid	C18 H30 O2	278.225
Punicic acid	C18 H30 O2	278.225
Oleamide	C18 H35 N O	281.272
Oleic Acid	C18 H34 O2	282.256
Guanosine	C10 H13 N5 O5	283.092
Phenethylamine glucuronide	C14 H19 N O6	297.121
16(R)-HETE	C20 H32 O3	302.225
Eicosapentaenoic acid	C20 H30 O2	302.225
Arachidonic acid	C20 H32 O2	304.24
Retinyl acetate	C22 H32 O2	328.24
Docosahexaenoic acid	C22 H32 O2	328.24
Adrenic acid	C22 H36 O2	332.272
Glycidyl oleate	C21 H38 O3	338.282
Glycidyl Stearate	C21 H40 O3	340.298
Cis-5-Tetradecenoylcarnitine	C21 H39 N O4	369.288
Docosanedioic acid	C22 H42 O4	370.308
Tetradecanoylcarnitine	C21 H41 N O4	371.303
Palmitoylcarnitine	C23 H45 N O4	399.335
DL-Stearoylcarnitine	C25 H49 N O4	427.366
Stylisterol A	C28 H46 O3	430.347
Glycochenodeoxycholic acid	C26 H43 N O5	449.314
Arachidyl carnitine	C27 H53 N O4	455.398
1-Linoleoylglycerophosphocholine	C26 H50 N O7 P	519.333
N-Palmitoylsphingosine	C34 H67 N O3	537.155
